# Supplementary material for: Combining the Vaginal Microbiome and Serum Metabolome to Screen for Potential Biomarkers of Early Pregnancy in Cows
Source: Metabolites. 2024 Aug 26;14(9):469. doi: 10.3390/metabo14090469 (PMC11434538; doi:10.3390/metabo14090469)
Supplement: Supplementary file 1 [file metabolites-14-00469-s001.zip]

Archive with 1 entries (1 files):
- metabolites-3141342-supplementary.pdf
